# Supplementary material for: Analysis and mapping of harm reduction research in the context of injectable drug use: identifying research hotspots, gaps and future directions
Source: Harm Reduct J. 2024 Jul 10;21:131. doi: 10.1186/s12954-024-01048-0 (PMC11234666; doi:10.1186/s12954-024-01048-0)
Supplement: Supplementary file 3 — Supplementary Material 3:Supplement 3. Top 50 cited articles [file 12954_2024_1048_MOESM3_ESM.csv]

Title
Implementation of a multidisciplinary inpatient opioid overdose education and naloxone distribution program at a large academic medical center
Brief Report: Use of Pre-Exposure Prophylaxis to Prevent Rapid HIV Transmission Among People Who Inject Drugs in Rural Counties in the United States: A Modeling Study
Opioid Overdose and Naloxone Dosing at Insite Supervised Injection Facility in British Columbia: A Retrospective Cohort Study
Effectiveness of an Intervention to Improve HIV Service Delivery for People Who Inject Drugs in Kazakhstan: A Cluster Trial
Occupational roles and risks of community-embedded peer educators providing HIV, hepatitis C and harm reduction services to persons who inject drugs in Nairobi, Kenya
We want everything in a one-stop shop : acceptability and feasibility of PrEP and buprenorphine implementation with mobile syringe services for Black people who inject drugs
Modelling the impact of HIV and hepatitis C virus prevention and treatment interventions among people who inject drugs in Kenya
A stakeholder-driven framework for measuring potential change in the health risks of people who inject drugs (PWID) during the COVID-19 pandemic
Beyond co-production: The construction of drug checking knowledge in a Canadian supervised injection facility
Acceptability of supervised injection facilities among persons who inject drugs in upstate New York
The impact of the COVID-19 pandemic on people who inject drugs accessing harm reduction services in an rural American state
Uptake of COVID-19 vaccination among people who inject drugs
Egocentric network characteristics of people who inject drugs in the Chicago metro area and associations with hepatitis C virus and injection risk behavior
I have such a hard time hitting myself, I thought it d be easier : perspectives of hospitalized patients on injecting drugs into vascular access devices
Real-world study of multiple naloxone administration for opioid overdose reversal among bystanders
Severe bacterial infections in people who inject drugs: the role of injection-related tissue damage
Barriers of linkage to HCV viremia testing among people who inject drugs in Georgia
The impact of peer support on testing, linkage to and engagement in HIV care for people who inject drugs in Indonesia: qualitative perspectives from a community-led study
Opioid Use Stigma: An Examination of Student Attitudes on Harm Reduction Strategies
Reducing the stigma surrounding opioid use disorder: evaluating an opioid overdose prevention training program applied to a diverse population
Awareness of HCV Status and Preferences for Testing and Treatment among People with Recent Injecting Drug Use at a Peer-Led Needle and Syringe Program: The TEMPO Pilot Study
Facilitating Overdose Risk Mitigation Among Patients Following a Clinician Office Closure: A Connecticut Case Study of the Opioid Rapid Response Program
Syringe exchange programs and harm reduction: New evidence in the wake of the opioid epidemic
Randomized Policy Evaluation of the Veterans Health Administration Stratification Tool for Opioid Risk Mitigation (STORM)
Deep learning and social network analysis elucidate drivers of HIV transmission in a high-incidence cohort of people who inject drugs
To what extent does opioid substitution therapy reduce hepatitis C transmission in adults with intravenous opioid use disorder?
The role of depression in secondary HIV transmission among people who inject drugs in Vietnam: A mathematical modeling analysis
There s No Heroin around Anymore. It s All Fentanyl. Adaptation of an Opioid Overdose Prevention Counseling Approach to Address Fentanyl Overdose: Formative Study
Management of opioid use disorder, opioid withdrawal, and opioid overdose prevention in hospitalized adults: A systematic review of existing guidelines
Modeling HIV transmission among persons who inject drugs (PWID) at the ï¿½ï¿½ï¿½End of the HIV Epidemicï¿½ï¿½ï¿½ and during the C
A pilot study of a mixed-method approach to design an ED-based peer mHealth referral tool for HIV/HCV and opioid overdose prevention services
Hepatitis C antibody prevalence and behavioral correlates in people who inject drugs attending harm reduction services in Lisbon, Portugal
A qualitative study exploring the impact of the COVID-19 pandemic on People Who Inject Drugs (PWID) and drug service provision in the UK: PWID and service provider perspectives
Randomized clinical trial: Direct-acting antivirals as treatment for hepatitis C in people who inject drugs: Delivered in needle and syringe programs via directly observed therapy versus fortnightly collection
Hepatitis C treatment outcomes among people who inject drugs accessing harm reduction settings in Kenya
A Testing Campaign Intervention Consisting of Peer-Facilitated Engagement, Point-of-Care HCV RNA Testing, and Linkage to Nursing Support to Enhance Hepatitis C Treatment Uptake among People Who Inject Drugs: The ETHOS Engage Study
Hepatitis C virus transmission cluster among injection drug users in Pakistan
A Thematic Analysis of Overdose Prevention and Response Efforts in States Experiencing Declines in Rates of Opioid-Involved Overdose Deaths
Modeling of overdose and naloxone distribution in the setting of fentanyl compared to heroin
Ongoing HIV transmission following a large outbreak among people who inject drugs in Athens, Greece (2014ï¿½ï
Fentanyl Overdose Concerns Among People Who Inject Drugs: The Role of Sex, Racial Minority Status, and Overdose Prevention Efforts
Supervised Tablet Injectable Opioid Agonist Therapy (TiOAT): A Strategy to Address Safer Supply for Individuals With an Opioid Use Disorder?
Prospective Study of a Novel Risk Stratification Process for Opioid-Related Harm Reduction in Cancer Patients Seen in an Outpatient Palliative Care Clinic
Harm Minimisation Drug Policy Implementation Qualities: Their Efficacy with Australian Needle and Syringe Program Providers and People Who Inject Drugs
Modeling the impact of interventions during an outbreak of HIV infection among people who inject drugs in 2012ï¿½ï¿½ï¿½2013 in Athens,
The impact of point-of-care hepatitis C testing in needle and syringe exchange programs on linkage to care and treatment uptake among people who inject drugs: An Australian pilot study
It's not just the hit itself : the social practice of injecting drug use among gay and bisexual men in Australia
Gaps in hepatitis C virus prevention and care for HIV-hepatitis C virus co-infected people who inject drugs in Canada
Implementation of a Prenatal Naloxone Distribution Program to Decrease Maternal Mortality from Opioid Overdose
A Systematic Review of Gender-Based Violence Prevention and Response Interventions for HIV Key Populations: Female Sex Workers, Men Who Have Sex With Men, and People Who Inject Drugs
