# Supplementary material for: Analysis and mapping of harm reduction research in the context of injectable drug use: identifying research hotspots, gaps and future directions
Source: Harm Reduct J. 2024 Jul 10;21:131. doi: 10.1186/s12954-024-01048-0 (PMC11234666; doi:10.1186/s12954-024-01048-0)
Supplement: Supplementary file 4 — Supplementary Material 4:Supplement 4. Top 50 recently published articles [file 12954_2024_1048_MOESM4_ESM.csv]

Opioid overdose rates and implementation of overdose education and nasal naloxone distribution in Massachusetts: Interrupted time series analysis
Opioid overdose prevention programs providing naloxone to laypersons ��� United Stat
HIV incidence among injecting drug users in New York City syringe-exchange programmes
Are needle and syringe programmes associated with a reduction in hiv transmission among people who inject drugs: A systematic review and meta-analysis
Combination interventions to prevent HCV transmission among people who inject drugs: Modeling the impact of antiviral treatment, needle and syringe programs, and opiate substitution therapy
Community-based opioid overdose prevention programs providing naloxone - United States, 2010
The impact of a police drug crackdown on drug injectors' ability to practice harm reduction: A qualitative study
High rates of HIV infection among injection drug users participating in needle exchange programs in Montreal: Results of a cohort study
Suboptimal Addiction Interventions for Patients Hospitalized with Injection Drug Use-Associated Infective Endocarditis
Needle and syringe programmes and opioid substitution therapy for preventing HCV transmission among people who inject drugs: findings from a Cochrane Review and meta-analysis
Situational factors influencing drug injecting, risk reduction and syringe exchange in Togliatti City, Russian Federation: A qualitative study of micro risk environment
Evidence for the effectiveness of sterile injecting equipment provision in preventing hepatitis C and human immunodeficiency virus transmission among injecting drug users: A review of reviews
Reduced risk of hepatitis B and hepatitis C among injection drug users in the Tacoma syringe exchange program
Prescribing naloxone to actively injecting heroin users: A program to reduce heroin overdose deaths
Naloxone distribution and cardiopulmonary resuscitation training for injection drug users to prevent heroin overdose death: A pilot intervention study
Aids and injecting drug use in the United Kingdom, 1987-1993: The policy response and the prevention of the epidemic
Heroin uncertainties: Exploring users��� perceptions of fentanyl-adulterated and -substituted
Injecting drug users: A stigmatised and stigmatising population
AIDS and the transition to illicit drug injection results of a randomized trial prevention program
Governing street-based injecting drug users: A critique of heroin overdose prevention in Australia
Evaluation of an overdose prevention and response training programme for injection drug users in the Skid Row area of Los Angeles, CA
Fentanyl test strips as an opioid overdose prevention strategy: Findings from a syringe services program in the Southeastern United States
Do needle exchange programmes increase the spread of HIV among injection drug users?: An investigation of the Vancouver outbreak
Overdose prevention and naloxone prescription for opioid users in san Francisco
Distinguishing signs of opioid overdose and indication for naloxone: An evaluation of six overdose training and naloxone distribution programs in the United States
A randomized clinical trial of a manual-guided risk reduction intervention for HIV-positive injection drug users
The impact of harm-reduction-based methadone treatment on mortality among heroin users
A Public Health Strategy for the Opioid Crisis
Overdose rescues by trained and untrained participants and change in opioid use among substance-using participants in overdose education and naloxone distribution programs: A retrospective cohort study
A peer-education intervention to reduce injection risk behaviors for HIV and hepatitis C virus infection in young injection drug users
Evaluation of the Staying Alive programme: Training injection drug users to properly administer naloxone and save lives
Legal changes to increase access to naloxone for opioid overdose reversal in the United States
Uptake of hepatitis C treatment among people who inject drugs attending Needle and Syringe Programs in Australia, 1999-2011
Development and applications of the veterans health administration's stratification tool for opioid risk mitigation (STORM) to improve opioid safety and prevent overdose and suicide
The contribution of injection drug use to hepatitis C virus transmission globally, regionally, and at country level: a modelling study
Behavioral risk reduction in a declining HIV epidemic: Injection drug users in New York City, 1990-1997
High hepatitis C incidence in new injecting drug users: A policy failure?
Supply control and harm reduction: Lessons from the Australian heroin 'drought'
Hepatitis C virus antibody prevalence among injecting drug users at selected needle and syringe programs in Australia, 1995-1997
Evaluation of a fentanyl drug checking service for clients of a supervised injection facility, Vancouver, Canada
Provision of naloxone to injection drug users as an overdose prevention strategy: Early evidence from a pilot study in New York City
Results from a randomized controlled trial of a peer-mentoring intervention to reduce HIV transmission and increase access to care and adherence to HIV medications among HIV-seropositive injection drug users
Route of administration for illicit prescription opioids: A comparison of rural and urban drug users
Prescription Naloxone: A Novel Approach to Heroin Overdose Prevention
Sex hustling, injection drug use, and non-gay identification by men who have sex with men: Associations with high-risk sexual behaviors and condom use
The harm reduction approach and risk factors for human immunodeficiency virus (hiv) seroconversion in injecting drug users, amsterdam
Needles that kill: Modeling human immunodeficiency virus transmission via shared drug injection equipment in shooting galleries
Drug use, risk and urban order: Examining supervised injection sites (SISs) as 'governmentality'
The network approach and interventions to prevent HIV among injection drug users
Opioid substitution therapy protects against hepatitis C virus acquisition in people who inject drugs: The HITS-c study
